# Supplementary material for: Complete loss of H3K9 methylation dissolves mouse heterochromatin organization
Source: Nat Commun. 2021 Jul 16;12:4359. doi: 10.1038/s41467-021-24532-8 (PMC8285382; doi:10.1038/s41467-021-24532-8)
Supplement: Supplementary file 2 — Source Data [file 41467_2021_24532_MOESM2_ESM.xlsx]

## Sheet: Figure 1b
Figure 1b	WB characterization of gene pair mutant clones								55 kD
									35 kD
																				Lane	Sample
																				1	WT
																				2	E1E2
																				3	G9Gl
																				4	S1S2
					Eset1
					Gapdh
					Suv39h1
					Gapdh

## Sheet: Figure 1c
Figure 1c	WB quantification of H3K9 methylation levels in gene pair mutant clones
												Lane	Sample
												1	WT
												2	E1E2
												3	G9Gl
												4	S1S2
										H3K9me1
										H3

## Sheet: Figure 2b
Figure 2b	WB characterization of compound mutant clones
									lane	sample
									1	WT
									2	E1
									3	E1 S1S2
									4	6KO1
							G9a		5	-
							Glp		6	E2
							Gapdh		7	E1E2
									8	E1E2 G9Gl		Eset1
									9	6KO2		Suv39h1
												Suv39h2
								-
								-

## Sheet: Figure 2c
Figure 2c	Proliferation potential of compound mutant clones
		cumulative doublings after x days in culture
	replicate	2	4	7
WT	1	3.18442	6.89936	12.475
	2	4.25298	7.90689	13.7027
	3	3.39917	6.93522	11.739
	4	3.39917	6.6008	11.2879
	5	3.43962	7.02459	11.8216
E1	1	1.73697	3.87832	7.56084
	2	3.32193	4.8365	10.0329
	3	2.65535	4.69098	7.50245
	4	2.70044	5.2854	8.51191
	5	2.65535	5.61883	8.73486
E1 S1S2	1	2.65535	4.2854	7.83137
	2	2.65535	4.39917	7.90252
	3	2.81421	4.61471	7.92214
	4	2.75147	4.86694	8.6743
	5	2.73697	4.35364	8.76269
6KO1	1	0.557358	-0.201634	-0.165108
	2	2.54988	2.4344	3.75633
	3	1.88753	1.88897	2.3112
	4	1.26303	1.32193	1.32193
	5	2.02385	2.02385	0.443607
E2	1	3.56585	7.03978	11.9467
	2	4.02975	7.83148	12.8904
	3	4.2555	7.97728	12.9425
	4	4.16993	8.06178	13.3647
	5	4.2555	8.04876	13.4707
E1E2	1	2.78825	4.42835	6.65074
	2	3.11548	3.67284	5.78831
	3	3.49825	5.32193	8.92837
	4	3.29768	5.06178	8.88858
	5	3.49825	4.90689	8.32373
E1E2 G9Gl	1	1.81497	4.11779	6.85475
	2	2.39088	4.50635	7.31371
	3	1.88753	3.85244	7.17725
	4	2.47681	3.47393	6.38082
	5	1.73697	3.27302	6.08449
6KO2	1	1.09311	2.41504	4.80514
	2	1.02237	2.24958	3.96418
	3	1.73697	1.90046	4.76081
	4	1.53605	2.39593	3.62244
	5	1.3599	3.08299	3.53343

## Sheet: Figure 2e
Figure 2e	WB quantification of H3K9 methylation levels in compound mutant clones
Lane	Sample							Lane	Sample
1	WT							1	E2
2	E1							2	E1E2
3	E1 S1S2							3	E1E2 G9GL
4	6KO1							4	6KO2
						H3K9me1
						H3K9me2
						H3K9me3
						H3
									H3
									short exposure
							H3
							(short)
				H3K9me3
						H3
						(short)

## Sheet: Figure 2f
Figure 2f	MS quantification of H3K9 methylation levels				Fraction of total H3
	WT-1	WT-2	E1-1	E1-2	E1 S1S2-1	E1 S1S2-2	6KO1-1	6KO1-2
Total K9 nonmodified_Normalized	0.228474	0.206491	0.253593	0.276532	0.537863	0.558232	0.989262	0.995456
Total K9 modified_Normalized	0.771526	0.793509	0.746407	0.723468	0.462137	0.441768	0.0107379	0.00454438
Total K9 MonoMethylated_Normalized	0.214834	0.192438	0.194575	0.182235	0.285466	0.295553	0.00661217	0.00383459
Total K9 DiMethylated_Normalized	0.41306	0.452414	0.404611	0.403762	0.175214	0.144634	0.00409343	0.000702928
Total K9 TriMethylated_Normalized	0.143632	0.148657	0.147221	0.137471	0.00145619	0.00158062	3.23158e-05	6.8527e-06
	E2-1	E2-2	E1E2-1	E1E2-2	E1E2 G9Gl-1	E1E2 G9Gl-2	6KO2-1	6KO2-1
Total K9 nonmodified_Normalized	0.234507	0.224873	0.230889	0.199533	0.615433	0.603387	0.99478	0.995266
Total K9 modified_Normalized	0.765493	0.775127	0.769111	0.800467	0.384567	0.396613	0.00521992	0.00473361
Total K9 MonoMethylated_Normalized	0.152041	0.162551	0.166977	0.140099	0.0401762	0.0412904	0.00281483	0.00264886
Total K9 DiMethylated_Normalized	0.486685	0.475253	0.455767	0.486869	0.124444	0.0781509	0.00120465	0.00121755
Total K9 TriMethylated_Normalized	0.126767	0.137323	0.146367	0.173499	0.219946	0.277172	0.00120044	0.000867195

## Sheet: sup Figure 1a
Supplementary Figure 1a	MS quantification of selected histone PTMs				Fraction of total H3
	WT-1	WT-2	E1-1	E1-2	E1 S1S2-1	E1 S1S2-2	6KO1-1	6KO1-2
Total K9 Acetylated_Normalized	0.0267086	0.0205744	0.00894083	0.03325	0.00814603	0.0445548	0.15965	0.070714
Total S10 phosphorylated_Normalized	0.0184102	0.0167183	0.0166542	0.0162229	0.00907958	0.00722078	0.00304665	0.00439026
Total K27 TriMethylated_Normalized	0.111512	0.0868569	0.091685	0.0876162	0.101011	0.124539	0.217954	0.195022
	E2-1	E2-2	E1E2-1	E1E2-2	E1E2 G9Gl-1	E1E2 G9Gl-2	6KO2-1	6KO2-1
Total K9 Acetylated_Normalized	0.0128899	0.00720961	0.00487751	0.00367824	0.0141586	0.0149147	0.0252556	0.0265609
Total S10 phosphorylated_Normalized	0.021626	0.0154226	0.0133778	0.01767	0.0207684	0.0225011	0.0122298	0.0107966
Total K27 TriMethylated_Normalized	0.0974476	0.1052	0.148866	0.145448	0.0926183	0.105289	0.190922	0.168422

## Sheet: sup Figure 1b
Supplementary Figure 1b			WB quantification of selected histone modifications
														lane	sample
														1	WT
														2	E1
														3	E1 S1S2
														4	6KO1
														5	-
														6	E2
					H3Ac								H4Ac	7	E1E2
														8	E1E2 G9Gl
														9	6KO2
															15 kD
					H3K4me3								H3K9me3
													Total H3

## Sheet: sup Figure 1c
Supplementary Figure 1c			WB quantification of gammaH2A.X levels
									lane	sample
									1	WT
									2	E1
									3	E1 S1S2
									4	6KO1
									5	E2
									6	E1E2
									7	E1E2 G9Gl
							alphaTubulin		8	6KO2
									9	-
									10	WT+12.5 uM Etoposide (3h)
									11	WT+1 uM Etoposide (24h)
							gammaH2A.X
						alphaTubulin, short exposure

## Sheet: sup Figure 1e
Supplementary Figure 1e	MS quantification of 5mC and 5hmC			Normalized to UV quantification of total d-guanosine per sample
5mC
	WT ES (J1)	Dnmt TKO ES	WT MEF	6KO1 MEF	6KO2 MEF
replicate 1	68573.8	7.42098	68505.4	65463.8	61891.3
replicate 2	71388.1	3.66225	66250.7	59237.9	50069.1
replicate 3	65490.8	6.1808	73437.1	53180.7	56743.3
replicate 4	68057.8	3.652	70793.7	61996.6	55920
5hmC
	WT ES (J1)	Dnmt TKO ES	WT MEF	6KO1 MEF	6KO2 MEF
replicate 1	6803.81	5.41539	71.4305	48.2345	55.9263
replicate 2	8792.64	0.279774	37.0133	29.0244	16.8643
replicate 3	8614.4	4.37607	75.3282	22.6593	33.5417
replicate 4	5206.65	5.56364	41.9492	36.4834	31.6858

[truncated: 1 more sheets: sup Figure 3a]
